# Supplementary material for: Silencing of lncRNA MIR497HG via CRISPR/Cas13d Induces Bladder Cancer Progression Through Promoting the Crosstalk Between Hippo/Yap and TGF-β/Smad Signaling
Source: Front Mol Biosci. 2020 Dec 9;7:616768. doi: 10.3389/fmolb.2020.616768 (PMC7755977; doi:10.3389/fmolb.2020.616768)
Supplement: Supplementary Table 2 — KEGG pathway enrichment analysis showed that miR-195/497 cluster putative targets involve in different biological pathways. [file Table_2.XLSX]

## Sheet: data
KEGG pathway	p-value	#genes	#miRNAs
Proteoglycans in cancer	1.18e-13	54	2
Hippo signaling pathway	1.5e-09	36	2
Hepatitis B	1.96e-06	35	2
Adherens junction	8.11e-06	22	2
Glioma	9.43e-06	18	1
Viral carcinogenesis	1.69e-05	39	1
TGF-beta signaling pathway	2.24e-05	22	2
Pathways in cancer	2.35e-05	83	2
p53 signaling pathway	2.41e-05	20	2
Prostate cancer	8.6e-05	30	2
Oocyte meiosis	0.000240239	24	1
Epstein-Barr virus infection	0.000447331	50	2
Protein processing in endoplasmic reticulum	0.000454748	42	2
Chronic myeloid leukemia	0.00114781	21	2
Pancreatic cancer	0.00133937	17	1
mTOR signaling pathway	0.00137443	18	1
Bladder cancer	0.00142758	15	2
Lysine degradation	0.00145189	9	1
Small cell lung cancer	0.00213101	24	2
Non-small cell lung cancer	0.00292637	14	1
FoxO signaling pathway	0.00303092	27	1
Melanoma	0.00303217	15	1
Progesterone-mediated oocyte maturation	0.00329417	25	2
Cell cycle	0.00445351	29	1
HTLV-I infection	0.00527145	44	1
Fatty acid degradation	0.00653835	6	1
ECM-receptor interaction	0.0098003	12	1
Shigellosis	0.0112053	16	1
Fatty acid metabolism	0.0123911	10	1
Signaling pathways regulating pluripotency of stem cells	0.013088	23	1
Estrogen signaling pathway	0.0170463	21	1
Other types of O-glycan biosynthesis	0.0292075	5	1
Focal adhesion	0.0326277	35	1
Acute myeloid leukemia	0.0333753	15	1
Adipocytokine signaling pathway	0.033944	14	1
Bacterial invasion of epithelial cells	0.0356969	15	1
Insulin signaling pathway	0.038466	25	1
Glycosaminoglycan biosynthesis - chondroitin sulfate / dermatan sulfate	0.0410053	4	1
PI3K-Akt signaling pathway	0.0416845	47	1
Fatty acid elongation	0.0447583	3	1
Dorso-ventral axis formation	0.0503831	8	1
Colorectal cancer	0.0508258	13	1
RNA polymerase	0.0706832	9	1
Neurotrophin signaling pathway	0.0756726	21	1
Prolactin signaling pathway	0.0854418	13	1
Mucin type O-Glycan biosynthesis	0.164565	4	1
