# Supplementary material for: Silencing of lncRNA MIR497HG via CRISPR/Cas13d Induces Bladder Cancer Progression Through Promoting the Crosstalk Between Hippo/Yap and TGF-β/Smad Signaling
Source: Front Mol Biosci. 2020 Dec 9;7:616768. doi: 10.3389/fmolb.2020.616768 (PMC7755977; doi:10.3389/fmolb.2020.616768)
Supplement: Supplementary Table 3 — The binding of transcription factor and promoter of MIR497HG was predicted by JASPAR database. [file Table_3.XLSX]

## Sheet: JASPAR -Analysis results(1)
Matrix ID	Name	Score	Relative score	Sequence ID	Start	End	Strand	Predicted sequence
MA0470.1	E2F4	13.9343	0.965475	NC_000017.11:c7021054-7019554	1407	1417	-	CGGCGGGAGAG
MA0471.1	E2F6	13.8302	0.96507	NC_000017.11:c7021054-7019554	885	895	-	GGGAGGGAGAG
MA0471.1	E2F6	13.603	0.961718	NC_000017.11:c7021054-7019554	1212	1222	+	TGGCGGGAGGC
MA0470.1	E2F4	13.3825	0.956736	NC_000017.11:c7021054-7019554	1212	1222	+	TGGCGGGAGGC
MA0032.1	FOXC1	6.53049	0.947357	NC_000017.11:c7021054-7019554	1364	1371	+	GGAATGTA
MA0471.1	E2F6	11.518	0.930955	NC_000017.11:c7021054-7019554	542	552	+	GAGAGGGAGAA
MA0471.1	E2F6	11.4222	0.929542	NC_000017.11:c7021054-7019554	1407	1417	-	CGGCGGGAGAG
MA0850.1	FOXP3	8.42459	0.927646	NC_000017.11:c7021054-7019554	410	416	-	ATAAGCA
MA0470.1	E2F4	11.3806	0.925034	NC_000017.11:c7021054-7019554	843	853	-	AGGCGCGAAGA
MA0032.1	FOXC1	6.08571	0.922477	NC_000017.11:c7021054-7019554	203	210	+	CCTGTGTA
MA0471.1	E2F6	10.6739	0.918502	NC_000017.11:c7021054-7019554	1168	1178	+	AGGAGGGAGTG
MA0470.1	E2F4	10.6065	0.912776	NC_000017.11:c7021054-7019554	789	799	+	TGGCGGGGAGG
MA0032.1	FOXC1	5.55964	0.89305	NC_000017.11:c7021054-7019554	822	829	-	ACCCTGTA
MA0847.1	FOXD2	6.07475	0.881848	NC_000017.11:c7021054-7019554	138	144	+	GCAAACT
MA0033.2	FOXL1	5.77167	0.881069	NC_000017.11:c7021054-7019554	410	416	-	ATAAGCA
MA0148.3	FOXA1	7.86267	0.87911	NC_000017.11:c7021054-7019554	156	170	+	GTCTTGTGGACACTC
MA0479.1	FOXH1	7.49888	0.878117	NC_000017.11:c7021054-7019554	525	535	-	CTCAAGCCACA
MA0847.1	FOXD2	5.86492	0.877398	NC_000017.11:c7021054-7019554	205	211	-	ATACACA
MA0471.1	E2F6	7.84918	0.876827	NC_000017.11:c7021054-7019554	889	899	-	CGGTGGGAGGG
MA0033.2	FOXL1	5.49006	0.875912	NC_000017.11:c7021054-7019554	205	211	-	ATACACA
MA0471.1	E2F6	7.65584	0.873974	NC_000017.11:c7021054-7019554	1216	1226	+	GGGAGGCAGGC
MA0471.1	E2F6	7.53978	0.872262	NC_000017.11:c7021054-7019554	995	1005	+	AGGGGGGAGGG
MA0471.1	E2F6	7.4603	0.871089	NC_000017.11:c7021054-7019554	843	853	-	AGGCGCGAAGA
MA0024.1	E2F1	8.83194	0.870251	NC_000017.11:c7021054-7019554	745	752	-	TTTGGGGC
MA0850.1	FOXP3	6.11338	0.869497	NC_000017.11:c7021054-7019554	755	761	+	GAAAGCA
MA0848.1	FOXO4	6.0096	0.867463	NC_000017.11:c7021054-7019554	205	211	-	ATACACA
MA0032.1	FOXC1	5.08571	0.866539	NC_000017.11:c7021054-7019554	823	830	+	ACAGGGTA
MA0470.1	E2F4	7.66172	0.866142	NC_000017.11:c7021054-7019554	885	895	-	GGGAGGGAGAG
MA0847.1	FOXD2	5.26433	0.864661	NC_000017.11:c7021054-7019554	346	352	+	ATAATCA
MA0848.1	FOXO4	5.79373	0.863195	NC_000017.11:c7021054-7019554	245	251	+	AGAAACA
MA0471.1	E2F6	6.88873	0.862657	NC_000017.11:c7021054-7019554	789	799	+	TGGCGGGGAGG
MA0148.3	FOXA1	6.33588	0.862046	NC_000017.11:c7021054-7019554	201	215	+	TTCCTGTGTATCCAT
MA0847.1	FOXD2	5.09611	0.861093	NC_000017.11:c7021054-7019554	748	754	+	CCAAACA
MA0032.1	FOXC1	4.98617	0.860971	NC_000017.11:c7021054-7019554	1252	1259	+	CGGGGGTA
MA0148.2	FOXA1	8.24986	0.860718	NC_000017.11:c7021054-7019554	755	765	-	TGTCTGCTTTC
MA0471.1	E2F6	6.75718	0.860716	NC_000017.11:c7021054-7019554	999	1009	+	GGGAGGGGAAG
MA0848.1	FOXO4	5.60831	0.85953	NC_000017.11:c7021054-7019554	160	166	-	GTCCACA
MA0471.1	E2F6	6.65162	0.859158	NC_000017.11:c7021054-7019554	1161	1171	+	AGGAGGAAGGA
MA0613.1	FOXG1	6.49448	0.856963	NC_000017.11:c7021054-7019554	245	252	+	AGAAACAA
MA0613.1	FOXG1	6.49448	0.856963	NC_000017.11:c7021054-7019554	409	416	-	ATAAGCAA
MA0848.1	FOXO4	5.41368	0.855682	NC_000017.11:c7021054-7019554	410	416	-	ATAAGCA
MA0847.1	FOXD2	4.81451	0.855121	NC_000017.11:c7021054-7019554	1247	1253	+	AAAAACG
MA0471.1	E2F6	6.30658	0.854068	NC_000017.11:c7021054-7019554	881	891	-	GGGAGAGAGGG
MA0024.1	E2F1	8.32861	0.852931	NC_000017.11:c7021054-7019554	844	851	+	CTTCGCGC
MA0471.1	E2F6	6.14452	0.851677	NC_000017.11:c7021054-7019554	1164	1174	+	AGGAAGGAGGG
MA0471.1	E2F6	6.0727	0.850617	NC_000017.11:c7021054-7019554	127	137	+	GGGAGGGGGGA
MA0471.1	E2F6	6.0727	0.850617	NC_000017.11:c7021054-7019554	1005	1015	+	GGAAGGGAGGA
MA0471.1	E2F6	6.03841	0.850111	NC_000017.11:c7021054-7019554	1021	1031	-	AAGCAGGAAAG
MA0847.1	FOXD2	4.55866	0.849695	NC_000017.11:c7021054-7019554	308	314	-	CAAAACA
MA0471.1	E2F6	6.0085	0.84967	NC_000017.11:c7021054-7019554	130	140	+	AGGGGGGAGCA
MA0850.1	FOXP3	5.30595	0.849182	NC_000017.11:c7021054-7019554	759	765	+	GCAGACA
MA0032.1	FOXC1	4.76378	0.848531	NC_000017.11:c7021054-7019554	219	226	-	CTTGGGTA
MA0847.1	FOXD2	4.49178	0.848277	NC_000017.11:c7021054-7019554	922	928	+	AAAAACT
MA0850.1	FOXP3	5.25884	0.847997	NC_000017.11:c7021054-7019554	325	331	-	AAAAGCA
MA0470.1	E2F4	6.50438	0.847814	NC_000017.11:c7021054-7019554	889	899	-	CGGTGGGAGGG
MA0613.1	FOXG1	5.92499	0.846163	NC_000017.11:c7021054-7019554	346	353	+	ATAATCAT
UN0123.1	FOXR2	11.3508	0.845785	NC_000017.11:c7021054-7019554	141	157	-	ACTCAAATATAAAAGTT
MA0033.2	FOXL1	3.83461	0.845596	NC_000017.11:c7021054-7019554	245	251	+	AGAAACA
MA0033.2	FOXL1	3.83461	0.845596	NC_000017.11:c7021054-7019554	346	352	+	ATAATCA
MA0847.1	FOXD2	4.22805	0.842683	NC_000017.11:c7021054-7019554	160	166	-	GTCCACA
MA0470.1	E2F4	6.07518	0.841017	NC_000017.11:c7021054-7019554	995	1005	+	AGGGGGGAGGG
MA0847.1	FOXD2	4.1273	0.840547	NC_000017.11:c7021054-7019554	1236	1242	-	GAAAATT
MA0479.1	FOXH1	4.60428	0.837397	NC_000017.11:c7021054-7019554	205	215	-	ATGGATACACA
MA0481.1	FOXP1	10.0591	0.836068	NC_000017.11:c7021054-7019554	913	927	+	CCCAAGAAAAAAAAC
MA0850.1	FOXP3	4.75755	0.835385	NC_000017.11:c7021054-7019554	683	689	+	GCAAGGA
MA0850.1	FOXP3	4.68085	0.833455	NC_000017.11:c7021054-7019554	205	211	-	ATACACA
MA0850.1	FOXP3	4.68085	0.833455	NC_000017.11:c7021054-7019554	245	251	+	AGAAACA
MA0850.1	FOXP3	4.68085	0.833455	NC_000017.11:c7021054-7019554	346	352	+	ATAATCA
MA0471.1	E2F6	4.87648	0.832968	NC_000017.11:c7021054-7019554	877	887	-	GAGAGGGGAGG
MA0470.1	E2F4	5.56557	0.832947	NC_000017.11:c7021054-7019554	259	269	+	GGCCGCGAGGA
MA0471.1	E2F6	4.81454	0.832054	NC_000017.11:c7021054-7019554	531	541	+	TTGAGGGAGAA
MA0847.1	FOXD2	3.68611	0.83119	NC_000017.11:c7021054-7019554	461	467	+	CCAAATA
MA0032.1	FOXC1	4.44185	0.830524	NC_000017.11:c7021054-7019554	193	200	+	GTGGGGTA
MA0032.1	FOXC1	4.44185	0.830524	NC_000017.11:c7021054-7019554	699	706	+	GTGGGGTA
MA0033.2	FOXL1	2.94341	0.829275	NC_000017.11:c7021054-7019554	160	166	-	GTCCACA
MA0042.2	FOXI1	4.25428	0.828667	NC_000017.11:c7021054-7019554	346	352	+	ATAATCA
MA0033.2	FOXL1	2.90339	0.828543	NC_000017.11:c7021054-7019554	149	155	-	TCAAATA
MA0847.1	FOXD2	3.50057	0.827255	NC_000017.11:c7021054-7019554	759	765	+	GCAGACA
MA0852.2	FOXK1	8.42296	0.826255	NC_000017.11:c7021054-7019554	242	255	+	GGGAGAAACAAGGT
MA0148.3	FOXA1	3.12159	0.826121	NC_000017.11:c7021054-7019554	755	769	-	CCTCTGTCTGCTTTC
MA0157.1	FOXO3	6.95915	0.825897	NC_000017.11:c7021054-7019554	1244	1251	+	TGAAAAAA
MA0847.1	FOXD2	3.40451	0.825218	NC_000017.11:c7021054-7019554	620	626	+	AAAAATG
MA0845.1	FOXB1	6.37765	0.824608	NC_000017.11:c7021054-7019554	159	169	-	AGTGTCCACAA
MA0471.1	E2F6	4.28729	0.824276	NC_000017.11:c7021054-7019554	479	489	+	TGAAGGGAGAA
MA0593.1	FOXP2	6.00005	0.823896	NC_000017.11:c7021054-7019554	916	926	+	AAGAAAAAAAA
MA1103.1	FOXK2	6.70009	0.822767	NC_000017.11:c7021054-7019554	203	213	-	GGATACACAGG
MA0847.1	FOXD2	3.24697	0.821877	NC_000017.11:c7021054-7019554	245	251	+	AGAAACA
MA0847.1	FOXD2	3.24697	0.821877	NC_000017.11:c7021054-7019554	410	416	-	ATAAGCA
MA0846.1	FOXC2	5.66767	0.821681	NC_000017.11:c7021054-7019554	408	419	-	ACTATAAGCAAA
MA0471.1	E2F6	4.09416	0.821426	NC_000017.11:c7021054-7019554	859	869	-	AAGAGAGAAGG
MA0850.1	FOXP3	4.20246	0.821419	NC_000017.11:c7021054-7019554	748	754	+	CCAAACA
MA0471.1	E2F6	4.05755	0.820886	NC_000017.11:c7021054-7019554	421	431	-	GGGTGAGAGGG
MA0470.1	E2F4	4.76618	0.820288	NC_000017.11:c7021054-7019554	130	140	+	AGGGGGGAGCA
MA0593.1	FOXP2	5.76413	0.819832	NC_000017.11:c7021054-7019554	408	418	-	CTATAAGCAAA
MA0847.1	FOXD2	3.14866	0.819792	NC_000017.11:c7021054-7019554	297	303	-	CAAAATA
MA0847.1	FOXD2	3.08179	0.818373	NC_000017.11:c7021054-7019554	55	61	+	AAAAATT
MA0848.1	FOXO4	3.52139	0.818271	NC_000017.11:c7021054-7019554	346	352	+	ATAATCA
MA0033.2	FOXL1	2.34088	0.818242	NC_000017.11:c7021054-7019554	748	754	+	CCAAACA
MA0847.1	FOXD2	3.04969	0.817693	NC_000017.11:c7021054-7019554	149	155	-	TCAAATA
MA0042.2	FOXI1	3.59603	0.816091	NC_000017.11:c7021054-7019554	245	251	+	AGAAACA
MA0850.1	FOXP3	3.98854	0.816036	NC_000017.11:c7021054-7019554	1247	1253	+	AAAAACG
MA0148.2	FOXA1	5.64478	0.81603	NC_000017.11:c7021054-7019554	670	680	+	TGTTGGAACTG
MA0470.1	E2F4	4.49134	0.815936	NC_000017.11:c7021054-7019554	542	552	+	GAGAGGGAGAA
MA0479.1	FOXH1	3.05209	0.815562	NC_000017.11:c7021054-7019554	1361	1371	-	TACATTCCTCA
MA0157.1	FOXO3	6.64909	0.815481	NC_000017.11:c7021054-7019554	244	251	+	GAGAAACA
MA0479.1	FOXH1	3.00158	0.814852	NC_000017.11:c7021054-7019554	170	180	+	CACGTTCCACA
MA0148.2	FOXA1	5.53781	0.814195	NC_000017.11:c7021054-7019554	160	170	+	TGTGGACACTC
MA0850.1	FOXP3	3.90301	0.813885	NC_000017.11:c7021054-7019554	706	712	+	ACAAGGA
MA0042.2	FOXI1	3.42481	0.81282	NC_000017.11:c7021054-7019554	410	416	-	ATAAGCA
MA0470.1	E2F4	4.25146	0.812137	NC_000017.11:c7021054-7019554	999	1009	+	GGGAGGGGAAG
MA0848.1	FOXO4	3.20192	0.811956	NC_000017.11:c7021054-7019554	755	761	+	GAAAGCA
MA0846.1	FOXC2	5.03287	0.811753	NC_000017.11:c7021054-7019554	158	169	-	AGTGTCCACAAG
MA0471.1	E2F6	3.37541	0.810822	NC_000017.11:c7021054-7019554	1401	1411	-	GAGAGGCAGCT
MA0470.1	E2F4	4.16678	0.810796	NC_000017.11:c7021054-7019554	1021	1031	-	AAGCAGGAAAG
MA0047.3	FOXA2	5.71799	0.8102	NC_000017.11:c7021054-7019554	158	168	-	GTGTCCACAAG
MA0470.1	E2F4	4.10041	0.809745	NC_000017.11:c7021054-7019554	1086	1096	-	CGGGGGGAATC
MA0042.2	FOXI1	3.23051	0.809107	NC_000017.11:c7021054-7019554	205	211	-	ATACACA
MA0033.2	FOXL1	1.80933	0.808507	NC_000017.11:c7021054-7019554	670	676	-	TCCAACA
MA0847.1	FOXD2	2.5699	0.807517	NC_000017.11:c7021054-7019554	517	523	-	AATAATA
MA0850.1	FOXP3	3.62824	0.806971	NC_000017.11:c7021054-7019554	208	214	+	GTATCCA
MA0850.1	FOXP3	3.62824	0.806971	NC_000017.11:c7021054-7019554	215	221	-	GTATCCA
MA0033.2	FOXL1	1.68604	0.806249	NC_000017.11:c7021054-7019554	138	144	+	GCAAACT
MA0850.1	FOXP3	3.59365	0.806101	NC_000017.11:c7021054-7019554	138	144	+	GCAAACT
MA0847.1	FOXD2	2.47976	0.805606	NC_000017.11:c7021054-7019554	729	735	-	AAAATCA
MA0042.2	FOXI1	3.04195	0.805505	NC_000017.11:c7021054-7019554	160	166	-	GTCCACA
MA0850.1	FOXP3	3.56435	0.805364	NC_000017.11:c7021054-7019554	447	453	-	CTAAAGA
MA0471.1	E2F6	2.97248	0.804877	NC_000017.11:c7021054-7019554	181	191	+	AAGTGGAAAGA
MA0847.1	FOXD2	2.41373	0.804205	NC_000017.11:c7021054-7019554	1302	1308	+	CCCAACA
MA0847.1	FOXD2	2.41373	0.804205	NC_000017.11:c7021054-7019554	1373	1379	-	CCCAACA
MA0850.1	FOXP3	3.51415	0.804101	NC_000017.11:c7021054-7019554	828	834	+	GTAAGCC
MA0850.1	FOXP3	3.51415	0.804101	NC_000017.11:c7021054-7019554	1027	1033	-	GGAAGCA
MA0593.1	FOXP2	4.8353	0.803833	NC_000017.11:c7021054-7019554	243	253	+	GGAGAAACAAG
MA1487.1	FOXE1	6.15115	0.802792	NC_000017.11:c7021054-7019554	441	455	-	CACTAAAGAAACTTC
MA0157.1	FOXO3	6.26726	0.802655	NC_000017.11:c7021054-7019554	205	212	-	GATACACA
MA0471.1	E2F6	2.79417	0.802246	NC_000017.11:c7021054-7019554	896	906	-	GGGTGGGCGGT
MA0848.1	FOXO4	2.70323	0.802097	NC_000017.11:c7021054-7019554	918	924	+	GAAAAAA
MA0848.1	FOXO4	2.70323	0.802097	NC_000017.11:c7021054-7019554	1245	1251	+	GAAAAAA
MA0148.3	FOXA1	0.922238	0.801539	NC_000017.11:c7021054-7019554	666	680	+	GTGCTGTTGGAACTG
MA0593.1	FOXP2	4.70163	0.80153	NC_000017.11:c7021054-7019554	203	213	-	GGATACACAGG
MA0479.1	FOXH1	2.03442	0.801246	NC_000017.11:c7021054-7019554	502	512	-	GAGATACCACA
MA0032.1	FOXC1	3.91578	0.801097	NC_000017.11:c7021054-7019554	705	712	-	TCCTTGTA
MA0847.1	FOXD2	2.22376	0.800176	NC_000017.11:c7021054-7019554	447	453	-	CTAAAGA
